# Supplementary material for: Whole genome sequencing revealed high proportions of ST152 MRSA among clinical Staphylococcus aureus isolates from ten hospitals in Ghana
Source: mSphere. 2024 Nov 20;9(12):e00446-24. doi: 10.1128/msphere.00446-24 (PMC11656792; doi:10.1128/msphere.00446-24)
Supplement: Table S1 — Information on different types of Sccmec and their distribution among the S. aureus genomes. [file msphere.00446-24-s0006.xlsx]

## Sheet: Sheet1
Distribution of SCCmec Types Among the S.aureus Isolates
ID	SCCmec
	IVa(2B)	Vc(5C2&5)	XIII(9A)	V(5C2&5)
002EAR_S41_L001	IVa(2B)	-	-	-
003WOUND_S42_L001	IVa(2B)	-	-	-
005_S217	IVa(2B)	-	-	-
019STAPH_S85	IVa(2B)	-	-	-
041_S220	IVa(2B)	-	-	-
047_S219	IVa(2B)	-	-	-
111_WHITE_S235	IVa(2B)	-	-	-
2133_S198	IVa(2B)	-	-	-
224_S243	IVa(2B)	-	-	-
237_S247	IVa(2B)	-	-	-
3_S91	IVa(2B)	-	-	-
4887_S209	IVa(2B)	-	-	-
64_B_S312	IVa(2B)	-	-	-
713_S239	-	Vc(5C2&5)	-	-
7155_HV5_S76	IVa(2B)	-	-	-
719_S236	IVa(2B)	-	-	-
7450_S72	IVa(2B)	-	-	-
97877_S49	IVa(2B)	-	-	-
AAB3625_S202	IVa(2B)	-	-	-
AAB6669_S190	IVa(2B)	-	-	-
AAE5707_S208	IVa(2B)	-	-	-
AAF0093_S194	IVa(2B)	-	-	-
AAF6642_S200	IVa(2B)	-	-	-
AAG0106_S213	IVa(2B)	-	-	-
AAG1683_S206	IVa(2B)	-	-	-
AAG3532_S204	IVa(2B)	-	-	-
AAG5197_S191	IVa(2B)	-	-	-
AAO_3370_S73	IVa(2B)	-	-	-
AAP-5997_S3_L001	IVa(2B)	-	-	-
AAU9502_S232	IVa(2B)	-	-	-
ABB1391_S55	IVa(2B)	-	-	-
ABE4195_1_S58	IVa(2B)	-	-	-
ABE4195_2_S50	IVa(2B)	-	-	-
ACJ3976_S55	IVa(2B)	-	-	-
ACJ4246_S59	IVa(2B)	-	-	-
ACJ5898_S52	-	-	XIII(9A)	-
ACK0380_S64	IVa(2B)	-	-	-
ACK9000_S58	-	-	-	V(5C2&5)
ACL2618_S57	IVa(2B)	-	-	-
ACL7437_S65	IVa(2B)	-	-	-
ACM4717_S46	IVa(2B)	-	-	-
ACT9434_S52	-	Vc(5C2&5)	-	-
KGH0002_S51	IVa(2B)	-	-	-
SA013_S90	IVa(2B)	-	-	-
SA169_S34	IVa(2B)	-	-	-
SA170_S41	-	Vc(5C2&5)	-	-
SA38_S32	-	Vc(5C2&5)	-	-
SA43_S31	IVa(2B)	-	-	-
SPHL-003_S22_L001	-	Vc(5C2&5)	-	-
SPHL019_S70	IVa(2B)	-	-	-
SPHL020_S68	-	Vc(5C2&5)	-	-
STAPH46_B_S87	IVa(2B)	-	-	-
STAPH64_A_S89	IVa(2B)	-	-	-
8122B_S62	IVa(2B)	-	-	-
91-Harold_S14_L1	-	-	-	V(5C2&5)
GINA-7849_S353	IVa(2B)	-	-	-
GINA-ACP-5874_S378	IVa(2B)	-	-	-
GINA-ACQ-9740_S360	IVa(2B)	-	-	-
GINA-ACR-2677_S356	IVa(2B)	-	-	-
GINA-ACS-O492_S379	IVa(2B)	-	-	-
GINA-AKT-5673_S363	-	Vc(5C2&5)	-	-
TOTAL COUNT	51	7	1	2
TOTAL %	83.6066	11.4754	1.63934	3.27869
