# Supplementary material for: Whole genome sequencing revealed high proportions of ST152 MRSA among clinical Staphylococcus aureus isolates from ten hospitals in Ghana
Source: mSphere. 2024 Nov 20;9(12):e00446-24. doi: 10.1128/msphere.00446-24 (PMC11656792; doi:10.1128/msphere.00446-24)
Supplement: Table S2 — Distribution of plasmid replicons among the S. aureus isolates. [file msphere.00446-24-s0007.xlsx]

## Sheet: Sheet1
Distribution of Plasmid Replicons among the S.aureus Isolates
ID		PLASMID REPLICONS
	SEQUENCE TYPE	rep20	rep16	rep10	rep7a	rep7c	rep10b	rep15	rep21	rep13	rep24a	rep5a	rep19	repUS5	rep5e	rep22	rep5c	repUS43
0013_S195	ST88	rep20	-	-	-	-	-	-	-	-	-	-	-	-	-	-	-	-
001RYNE_S54	ST7797	-	rep16	-	rep7a	-	-	-	-	-	-	rep5a	-	-	-	-	-	-
002EAR_S41_L001	ST152	-	rep16	-	rep7a	-	-	-	-	-	-	rep5a	-	-	-	-	-	-
003WOUND_S42_L001	ST152	-	rep16	-	rep7a	-	-	-	-	-	-	rep5a	-	-	-	-	-	-
005_S217	ST152	-	rep16	-	rep7a	-	-	-	-	-	-	rep5a	-	-	-	-	-	-
0106EAR_S59	ST152	-	rep16	-	rep7a	-	-	-	-	-	-	rep5a	-	-	-	-	-	-
018_S246	ST5	rep20	rep16	-	rep7a	-	-	-	-	-	-	-	rep19	-	-	-	-	-
019STAPH_S85	ST852	-	rep16	-	rep7a	rep7c	-	-	-	-	-	rep5a	-	-	-	-	-	-
028_S234	ST8344	-	rep16	rep10	rep7a	-	-	-	rep21	-	-	rep5a	-	-	-	-	-	-
041_S220	ST152	-	rep16	-	rep7a	-	-	-	-	-	-	rep5a	-	-	-	-	-	-
047_S219	ST152	-	rep16	-	rep7a	-	-	-	-	-	-	rep5a	-	-	-	-	-	-
050_S218	ST669	rep20	-	-	-	-	-	-	-	-	-	-	-	-	-	-	-	-
05054_S203	ST5	rep20	rep16	-	-	-	-	-	-	-	-	-	rep19	-	-	-	-	-
0586_S196	ST12	-	-	-	rep7a	-	-	-	-	-	-	-	-	-	-	-	-	-
111_WHITE_S235	ST152	-	rep16	-	rep7a	-	-	-	-	-	-	rep5a	-	-	-	-	-	-
1134_S2_L001	ST3249	-	rep16	-	-	-	-	-	-	-	-	rep5a	-	-	-	-	-	-
1149B_S47	ST3249	-	rep16	-	rep7a	-	-	-	rep21	-	-	rep5a	-	-	-	-	-	-
119837_S46	ST1	-	rep16	-	-	rep7c	-	-	-	-	-	rep5a	-	-	-	-	-	-
123255_S71	ST5	rep20	-	rep10	rep7a	-	-	-	-	-	-	-	-	-	-	-	-	-
156-Harold_S13_L001	ST3249	-	rep16	-	rep7a	-	-	-	-	-	-	rep5a	-	-	-	-	-	-
158-Harold_S3_L001	ST152	-	rep16	-	-	-	-	-	-	-	-	rep5a	-	-	-	-	-	-
181_S303	ST5	rep20	-	-	rep7a	-	-	-	-	-	-	-	-	-	-	-	-	-
1920_S244	Unknown	-	rep16	-	rep7a	-	-	-	-	-	-	rep5a	-	repUS5	-	-	-	-
195_S59	ST1	-	rep16	-	rep7a	rep7c	-	-	-	-	-	rep5a	-	-	-	-	-	-
2133_S198	ST152	-	rep16	-	rep7a	-	-	-	-	-	-	rep5a	-	-	-	-	-	-
224_S243	ST152	-	rep16	-	rep7a	-	-	-	-	-	-	rep5a	-	-	-	-	-	-
237_S247	ST152	-	rep16	-	-	-	-	-	-	-	-	rep5a	-	-	-	-	-	-
241C_S237	ST789	-	rep16	-	rep7a	-	-	-	-	-	-	rep5a	-	-	-	-	-	-
249_S245	ST5	rep20	rep16	-	rep7a	-	-	-	-	-	-	-	rep19	-	-	-	-	-
3_S91	ST152	-	rep16	-	rep7a	-	-	-	-	-	-	rep5a	-	-	-	-	-	-
303_S307	ST1	-	rep16	-	-	rep7c	-	-	-	-	-	rep5a	-	-	-	-	-	-
3047COVD_S63	ST3249	-	rep16	-	-	-	-	-	-	-	-	rep5a	-	-	-	-	-	-
337-Harold_S2_L001	ST8344	-	rep16	rep10	rep7a	-	-	-	-	-	-	rep5a	-	-	-	-	-	-
40_S233	ST567	-	-	-	-	rep7c	-	-	-	-	-	-	-	-	-	-	-	-
4877_S216	ST152	-	rep16	-	rep7a	-	-	-	-	-	-	rep5a	-	-	-	-	-	-
4887_S209	ST152	-	rep16	-	rep7a	-	-	-	-	-	-	rep5a	-	-	-	-	-	-
56_S19_L001	ST3249	-	rep16	-	rep7a	-	-	-	-	-	-	rep5a	-	-	-	-	-	-
57232_S215	ST5	rep20	-	-	-	-	-	-	rep21	-	-	-	-	-	-	-	-	-
5886_S192	ST6095	-	-	-	-	-	-	-	-	-	-	-	-	-	-	-	-	-
603103_S210	ST5	rep20	rep16	-	-	-	-	-	-	-	-	-	rep19	-	-	-	-	-
64_B_S312	ST5204	-	rep16	-	rep7a	-	-	-	-	-	-	rep5a	-	-	-	-	-	-
713_S239	ST5	rep20	-	-	rep7a	-	-	-	-	-	-	-	-	-	-	-	-	-
7155_HV5_S76	ST7796	-	rep16	rep10	rep7a	-	-	-	-	-	-	rep5a	-	-	-	-	-	-
719_S236	ST152	-	rep16	-	rep7a	-	-	-	-	-	-	rep5a	-	-	-	-	-	-
7450_S72	ST152	-	rep16	-	rep7a	-	-	-	-	-	-	rep5a	-	-	-	-	-	-
8122B_S62	ST152	-	rep16	-	rep7a	-	-	-	-	-	-	rep5a	-	-	-	-	-	-
8140_S60	ST15	-	rep16	-	-	-	-	-	-	-	-	rep5a	-	-	-	-	-	-
86_S310	ST7869	-	rep16	-	rep7a	-	-	-	-	-	-	rep5a	-	-	-	-	-	-
91-Harold_S14_L001	ST8747	-	rep16	-	rep7a	rep7c	-	-	-	-	-	rep5a	-	-	-	-	-	-
9167B_S50	ST5	rep20	-	-	-	-	-	-	-	-	-	-	-	-	-	-	-	-
94YELLOW_S313	ST72	rep20	-	-	rep7a	rep7c	-	-	-	-	-	-	-	-	-	-	-	-
97877_S49	ST152	-	rep16	-	rep7a	-	-	-	-	-	-	rep5a	-	-	-	-	-	-
AAA1923_S197	ST5	rep20	rep16	-	-	-	-	-	-	-	-	-	rep19	-	-	-	-	-
AAB3625_S202	ST152	-	rep16	-	-	-	-	-	-	-	-	rep5a	-	-	-	-	-	-
AAB6669_S190	ST152	-	rep16	-	rep7a	-	-	-	-	-	-	rep5a	-	-	-	-	-	-
AAD9642_S201	ST152	-	rep16	-	-	-	-	-	rep21	-	-	rep5a	-	-	-	-	-	-
AAE2973_S211	ST3251	rep20	-	rep10	rep7a	rep7c	rep10b	-	-	-	-	-	-	-	-	-	-	-
AAE5707_S208	ST152	-	rep16	-	rep7a	-	-	-	-	-	-	rep5a	-	-	rep5e	-	-	-
AAF0093_S194	ST152	-	rep16	-	-	-	-	-	-	-	-	rep5a	-	-	-	-	-	-
AAF490_S193	ST152	-	rep16	-	-	-	-	-	-	-	-	rep5a	-	-	-	-	-	-
AAF5484_S199	ST3249	-	rep16	-	-	-	-	-	-	-	-	rep5a	-	-	-	-	-	-
AAF6642_S200	ST8345	-	rep16	rep10	-	-	-	-	-	-	-	rep5a	-	-	-	-	-	-
AAF7898_S207	ST3249	-	rep16	-	-	-	-	-	-	-	-	rep5a	-	-	-	-	-	-
AAG0106_S213	ST152	-	rep16	-	rep7a	-	-	-	-	-	-	rep5a	-	-	-	-	-	-
AAG1683_S206	ST152	-	rep16	-	rep7a	-	-	-	-	-	-	rep5a	-	-	-	-	-	-
AAG3532_S204	Unknown	rep20	rep16	-	-	-	-	-	-	-	-	-	rep19	-	-	-	-	-
AAG4337_S214	ST3249	-	rep16	-	rep7a	-	-	-	-	-	-	rep5a	-	-	-	-	-	-
AAG5197_S191	ST152	-	rep16	-	rep7a	-	-	-	-	-	-	rep5a	-	-	-	-	-	-
AAG6052_S205	ST152	-	rep16	-	-	-	-	-	-	-	-	rep5a	-	-	-	-	-	-
AAO_3370_S73	ST152	-	rep16	-	rep7a	-	-	-	-	-	-	rep5a	-	-	-	-	-	-
AAP-5997_S3_L001	ST152	-	rep16	-	rep7a	-	-	-	-	-	-	rep5a	-	-	-	-	-	-
AAU9502_S232	ST8	-	-	-	rep7a	rep7c	-	rep15	-	-	-	-	-	-	-	-	-	-
ABB1204_S230	ST1	rep20	-	-	-	rep7c	-	-	-	-	-	-	-	-	-	-	-	-
ABB1391_S55	ST152	-	rep16	-	rep7a	-	-	-	-	-	-	rep5a	-	-	-	-	-	-
ABE4195_1_S58	ST152	-	rep16	-	rep7a	-	-	-	-	-	-	rep5a	-	-	-	-	-	-
ABE4195_2_S50	ST152	-	rep16	-	rep7a	-	-	-	-	-	-	rep5a	-	-	-	-	-	-
ABP5011_S53	ST8	rep20	-	rep10	rep7a	rep7c	-	-	-	rep13	-	-	-	-	-	-	-	-
ABR2079_S226	ST3249	-	rep16	-	rep7a	-	-	-	rep21	-	-	rep5a	-	-	-	-	-	-
ABS_8887_S45	ST72	-	-	-	-	rep7c	-	-	rep21	-	-	-	-	-	-	-	-	-
ACH0212_S48	ST121	-	-	-	-	-	-	-	-	-	-	-	-	-	-	-	-	-
ACJ3976_S55	ST152	-	rep16	rep10	rep7a	-	-	-	-	-	-	rep5a	-	-	-	-	-	-
ACJ4246_S59	ST152	-	rep16	-	rep7a	-	-	-	-	-	-	rep5a	-	-	-	-	-	-
ACJ5898_S52	ST152	-	rep16	-	-	-	-	-	-	-	-	rep5a	-	-	-	-	-	-
ACK0380_S64	ST152	-	rep16	-	rep7a	-	-	-	-	-	-	rep5a	-	-	-	-	-	-
ACK9000_S58	ST789	-	rep16	-	rep7a	-	-	-	-	-	-	rep5a	-	-	-	-	-	-
ACL_2875_S74	ST8	-	-	rep10	rep7a	rep7c	-	-	rep21	-	-	-	-	-	-	-	-	-
ACL2618_S57	ST152	-	rep16	-	rep7a	-	-	-	-	-	-	rep5a	-	-	-	-	-	-
ACL4565_S224	ST152	-	rep16	-	rep7a	-	-	-	-	-	-	-	rep19	-	-	-	-	-
ACL7437_S65	ST8752	-	rep16	rep10	rep7a	-	-	-	-	-	-	rep5a	-	-	-	-	-	-
ACL8519_S61	ST152	-	rep16	-	-	-	-	-	-	-	-	rep5a	-	-	-	-	-	-
ACL9150_S231	ST4921	rep20	rep16	-	-	rep7c	-	-	-	-	-	rep5a	-	-	-	-	-	-
ACM-6863_S1_L001	ST101	-	-	-	rep7a	-	-	-	-	-	-	-	-	-	-	-	-	-
ACM1669_S225	ST152	-	rep16	-	-	-	-	-	-	-	-	rep5a	-	-	-	-	-	-
ACM4717_S46	ST152	-	rep16	-	rep7a	-	-	-	-	-	-	rep5a	-	-	-	-	-	-
ACM6049_S62	ST15	-	rep16	-	-	-	-	-	-	-	-	rep5a	-	-	-	-	-	-
ACN4081_S222	ST3249	-	rep16	-	rep7a	-	-	-	rep21	-	-	rep5a	-	-	-	-	-	-
ACN4539_S227	ST3249	-	rep16	-	rep7a	-	-	-	-	rep13	-	rep5a	-	-	-	-	-	-
ACN8464_S223	ST15	-	rep16	-	-	-	-	-	-	-	-	rep5a	-	-	-	-	-	-
ACT9434_S52	ST1	-	rep16	-	rep7a	rep7c	-	-	-	-	-	rep5a	-	-	-	-	-	-
B-66_S18_L001	ST1	rep20	-	-	rep7a	rep7c	-	-	rep21	-	-	-	-	-	-	-	-	-
E1353_S241	ST707	-	rep16	-	-	-	-	-	-	-	-	-	-	repUS5	-	-	-	-
ECJ_5005_S68	ST152	-	-	-	-	-	-	-	-	-	rep24a	-	-	-	-	-	-	-
GINA-7849_S353	ST152	-	rep16	-	rep7a	-	-	-	-	-	-	rep5a	-	-	-	-	-	-
GINA-AAY-8651_S380	ST152	-	rep16	-	rep7a	-	-	-	-	-	-	rep5a	-	-	-	-	-	-
GINA-ABX-5152_S362	ST152	-	rep16	-	rep7a	-	-	-	-	-	-	rep5a	-	-	-	-	-	-
GINA-ACG-2411_S364	ST3248	-	rep16	-	-	rep7c	-	-	-	-	-	rep5a	-	-	-	-	-	-
GINA-ACP-5874_S378	ST88	rep20	-	-	rep7a	-	-	-	rep21	-	-	-	-	-	-	rep22	-	repUS43
GINA-ACQ-6202_S359	ST3249	-	rep16	-	-	-	-	-	-	-	-	rep5a	-	-	-	-	-	-
GINA-ACQ-7662_S357	ST8748	rep20	-	-	-	-	-	-	-	-	-	-	-	-	-	-	-	-
GINA-ACQ-9740_S360	ST152	-	-	-	-	-	-	-	-	-	-	-	-	-	-	-	-	-
GINA-ACR-2677_S356	ST152	-	rep16	-	rep7a	-	-	-	-	-	-	rep5a	-	-	-	-	rep5c	-
GINA-ACR-3591_S358	ST3249	-	rep16	-	rep7a	-	-	-	-	-	-	rep5a	-	-	-	-	-	-
GINA-ACR-6260_S377	ST3249	-	rep16	-	rep7a	-	-	-	-	-	-	rep5a	-	-	-	-	-	-
GINA-ACR-6428_S354	ST152	-	rep16	-	-	-	-	-	-	-	-	rep5a	-	-	-	-	-	-
GINA-ACR3962_S355	ST5	rep20	-	-	rep7a	-	-	-	-	-	-	rep5a	-	-	-	-	-	-
GINA-ACS-O492_S379	ST152	-	rep16	-	rep7a	-	-	-	-	-	-	rep5a	-	-	-	-	-	-
GINA-AKT-5673_S363	ST5	-	-	-	rep7a	-	-	-	-	-	-	-	-	-	-	-	-	-
GINA-ERHK-0001_S361	ST5	rep20	-	-	-	-	-	-	-	-	-	-	-	-	-	-	-	-
HAR-086_S32_L001	ST7869	-	rep16	-	rep7a	-	-	-	-	-	-	rep5a	-	-	-	-	-	-
J553446_S221	ST3249	-	rep16	-	-	-	-	-	-	-	-	rep5a	-	-	-	-	-	-
KGH0001_S66	ST121	-	-	-	-	-	-	-	-	-	-	-	-	-	-	-	-	-
KGH0002_S51	ST152	-	rep16	-	rep7a	-	-	-	-	-	-	rep5a	-	-	-	-	-	-
KY2504_S53	ST5	-	-	-	rep7a	-	-	-	-	rep13	-	-	-	-	-	-	-	-
NOA4081_S229	ST3249	-	rep16	-	rep7a	-	-	-	rep21	-	-	rep5a	-	-	-	-	-	-
SA_HVS_S38	ST152	-	rep16	-	-	-	-	-	-	-	-	rep5a	-	-	-	-	-	-
SA013_S90	ST152	-	rep16	-	rep7a	-	-	-	-	-	-	rep5a	-	-	-	-	-	-
SA138_S37	ST152	-	rep16	-	rep7a	-	-	-	-	-	-	rep5a	-	-	-	-	-	-
SA142_S95	ST7869	-	rep16	-	rep7a	-	-	-	-	-	-	rep5a	-	-	-	-	-	-
SA168_S84	ST5	rep20	rep16	-	rep7a	-	-	-	-	-	-	-	rep19	-	-	-	-	-
SA169_S34	ST152	-	rep16	-	rep7a	-	-	-	-	-	-	rep5a	-	-	-	-	-	-
SA170_S41	ST5	rep20	-	-	rep7a	-	-	-	-	-	-	-	-	-	-	-	-	-
SA174_S94	ST2021	-	rep16	-	rep7a	rep7c	-	rep15	-	-	-	-	rep19	-	-	-	-	-
SA229_S40	ST8346	-	rep16	-	-	rep7c	-	-	-	-	-	rep5a	-	-	-	-	-	-
SA232_S44	ST72	rep20	-	-	-	rep7c	-	-	rep21	-	-	rep5a	-	-	-	-	-	-
SA294_S91	ST2021	-	-	-	rep7a	rep7c	-	-	-	-	-	-	-	-	-	-	-	-
SA299_S93	ST72	-	-	-	-	rep7c	-	-	-	-	-	-	-	-	-	-	-	-
SA32_S33	ST8	rep20	-	-	-	rep7c	-	-	rep21	-	rep24a	-	-	-	-	-	-	-
SA38_S32	ST152	-	rep16	rep10	rep7a	-	-	-	-	-	-	rep5a	-	-	-	-	-	-
SA43_S31	ST152	-	rep16	-	rep7a	-	-	-	-	-	-	rep5a	-	-	-	-	-	-
SA44_S43	ST15	-	rep16	-	-	-	-	-	-	-	-	rep5a	-	-	-	-	-	-
SPHL-003_S22_L001	ST1	-	rep16	-	rep7a	rep7c	-	-	-	-	-	rep5a	-	-	-	-	-	-
SPHL002_S71	ST7866	rep20	-	-	-	rep7c	-	-	-	-	-	-	-	-	-	-	-	-
SPHL019_S70	ST2021	-	rep16	rep10	-	rep7c	-	-	rep21	-	-	-	rep19	-	-	-	-	-
SPHL020_S68	ST852	-	rep16	-	rep7a	rep7c	-	-	-	-	-	rep5a	-	-	-	-	-	-
SPHL027_S73	ST789	-	rep16	rep10	rep7a	-	-	-	-	-	-	rep5a	-	-	-	-	-	-
SPHL028_S76	ST7867	-	rep16	-	rep7a	-	-	-	-	-	-	rep5a	-	-	-	-	-	-
SPHL035_S69	ST789	-	rep16	rep10	rep7a	-	-	-	-	-	-	rep5a	-	-	-	-	-	-
SPHL038_S64	ST5	rep20	-	-	-	-	-	-	-	-	-	-	-	-	-	-	-	-
SPHL045_S67	ST3250	-	-	rep10	rep7a	-	-	-	-	-	-	-	-	-	-	-	-	-
SPHL046_S65	ST121	-	-	-	rep7a	-	-	-	-	-	-	-	-	-	-	-	-	-
SPHL048_S66	ST121	-	-	-	rep7a	-	-	-	-	-	-	-	-	-	-	-	-	-
STAPH46_B_S87	ST152	-	rep16	-	rep7a	-	-	-	-	-	-	rep5a	-	-	-	-	-	-
STAPH53_S92	ST88	rep20	-	-	rep7a	-	-	-	rep21	-	-	-	-	-	-	rep22	-	repUS43
STAPH64_A_S89	ST5204	-	rep16	-	rep7a	-	-	-	-	-	-	rep5a	-	-	-	-	-	-
TA4059_M_S67	ST7868	-	rep16	-	-	-	-	-	-	-	-	rep5a	-	-	-	-	-	-
UG-052_S26_L001	ST15	-	rep16	-	-	-	-	-	-	-	-	rep5a	-	-	-	-	-	-
W_348_S304	ST3249	-	rep16	-	rep7a	-	-	-	-	-	-	rep5a	-	-	-	-	-	-
W_350_S308	ST8344	-	rep16	rep10	rep7a	-	-	-	rep21	-	-	rep5a	-	-	-	-	-	-
W_357_S305	ST8	-	rep16	rep10	-	rep7c	-	-	rep21	-	-	-	rep19	-	-	-	-	-
TOTAL COUNT		30	119	17	103	28	1	2	17	3	2	109	11	2	1	2	1	2
TOTAL (%)		18.8679	74.8428	10.6918	64.7799	17.6101	0.628931	1.25786	10.6918	1.88679	1.25786	68.5535	6.91824	1.25786	0.628931	1.25786	0.628931	1.25786
