# Supplementary material for: Whole genome sequencing revealed high proportions of ST152 MRSA among clinical Staphylococcus aureus isolates from ten hospitals in Ghana
Source: mSphere. 2024 Nov 20;9(12):e00446-24. doi: 10.1128/msphere.00446-24 (PMC11656792; doi:10.1128/msphere.00446-24)
Supplement: Table S4 — Distribution of sequence types of the S. aureus genomes. [file msphere.00446-24-s0009.xlsx]

## Sheet: Sheet1
Distribution of Sequence types of the S. aureus genomes
Sequence Types	Frequency	Percentage
ST152	58	36.478
ST3249	17	10.6918
ST5	17	10.6918
ST1	7	4.40252
ST15	5	3.14465
ST8	5	3.14465
ST121	4	2.51572
ST72	4	2.51572
ST789	4	2.51572
ST2021	3	1.88679
ST7869	3	1.88679
ST8344	3	1.88679
ST88	3	1.88679
ST5204	2	1.25786
ST852	2	1.25786
Unknown	2	1.25786
ST101	1	0.628931
ST12	1	0.628931
ST3248	1	0.628931
ST3250	1	0.628931
ST3251	1	0.628931
ST4921	1	0.628931
ST567	1	0.628931
ST6095	1	0.628931
ST669	1	0.628931
ST707	1	0.628931
ST7796	1	0.628931
ST7797	1	0.628931
ST7866	1	0.628931
ST7867	1	0.628931
ST7868	1	0.628931
ST8345	1	0.628931
ST8346	1	0.628931
ST8747	1	0.628931
ST8748	1	0.628931
ST8752	1	0.628931
