# Supplementary material for: Whole genome sequencing revealed high proportions of ST152 MRSA among clinical Staphylococcus aureus isolates from ten hospitals in Ghana
Source: mSphere. 2024 Nov 20;9(12):e00446-24. doi: 10.1128/msphere.00446-24 (PMC11656792; doi:10.1128/msphere.00446-24)
Supplement: Table S5 — Distribution of the Sccmec type, sequence types, and associated resistance genes. [file msphere.00446-24-s0010.xlsx]

## Sheet: Sheet1
Distribution of the Sccmec type, Sequence types and Associated Resistance Genes
Sccmec Type	Seqeunce Type	Resistance Genes
IVa(2B) [n= 51]	ST152 [n = 42], ST2021 [n = 1], ST5204 [n = 1], ST7796 [n = 1], ST8 [n = 1], ST8345 [n = 1], ST852 [n = 1], ST8752 [n =1], ST88 [n = 1], Unknown [n = 1]	mecA [n = 51], blaZ [n = 50], cat [n = 41], tet(K) [n = 21], erm(C) [n = 5], dfrG [n = 3], fexB [n = 2], tet(L) [n = 1], erm(B) [n = 1], fosD [n = 1], msr(A) [n = 1], , qnrD3 [n = 1], aph(3')-III [n =1 ], , aph(2")-la [n = 1], ant(6)-la [n = 1]
Vc(5C2&5) [n = 7]	ST5 [n = 3], ST1 [n = 2], ST152 [n = 1], ST852 [ n = 1]	mecA [n = 7], blaZ [n = 7], tet(K) [n = 7], str [n = 1],], dfrG [n = 1], erm(C) [n = 1], cat(pC221) [n = 2],
V(5C2&5) [ n = 2]	ST789 [n = 1], ST8747 [n = 1],	mecA [n = 2], blaZ [n = 2], tet(K) [n = 2], dfrG [n = 1], cat(pC221) [n = 1], aac(6')-aph(2") [n = 1], ant(6)-la [n = 1], aph(3')-III [n = 1],
XIII(9A) [n = 1]	ST152 [n = 1]	mecA [n = 1], erm(B) [n = 1], fosD [n = 1], str [n = 1], msrA [n = 1]
